# Supplementary material for: Comparison of vitrified and unvitrified Eocene woody tissues by TMAH thermochemolysis – implications for the early stages of the formation of vitrinite
Source: Geochem Trans. 2006 Oct 10;7:9. doi: 10.1186/1467-4866-7-9 (PMC1622741; doi:10.1186/1467-4866-7-9)
Supplement: Additional File 2 — Supporting interactive supplemental data for Figure 6, including machine readable MS data are given in Additional File 2.zip. To access these data, download this file and unzip the compressed archive, ensuring that the embedded directory structure is preserved. Once uncompressed, simply open IDS Figure 6.htm. JavaScript must be enabled in your web browser in order to fully access these files. These files will also be available on line via the Geochemical Transactions web site in the near future. [file 1467-4866-7-9-S2.zip › Additional File 2/Data1/MSData1/DS1MS31.jdx]

##TITLE=
##JCAMPDX=5.0
##DATA TYPE=MASS SPECTRUM
##DATA CLASS= PEAK TABLE
##SAMPLE DESCRIPTION=
##NAMES=
##CAS NAME=
##MOLFORM=
##CAS REGISTRY NO=
##MP= 
##BP= 
##MW= 
##$RETENTION INDEX=
##$CONDENSED SPECTRUM=NO
##ORIGIN=Southern Illinois University Carbondale
##OWNER=Dr Ken B. Anderson
##NPOINTS= 30
##XUNITS= m/z
##YUNITS= Intensity
##XFACTOR=1
##YFACTOR=1
##PEAK TABLE= (XY..XY)
    41         21
    42         20
    44          4
    45         11
    51         16
    55         14
    57         21
    69         23
    74         22
    77         13
    78         24
    79         35
    91         33
   107         22
   121         12
   122         20
   123         19
   135         21
   137         12
   149         14
   151         12
   161          9
   164         16
   165        100
   166          6
   179         12
   180          8
   192         88
   194         13
   208         23
##END=
