# Supplementary material for: Comparison of vitrified and unvitrified Eocene woody tissues by TMAH thermochemolysis – implications for the early stages of the formation of vitrinite
Source: Geochem Trans. 2006 Oct 10;7:9. doi: 10.1186/1467-4866-7-9 (PMC1622741; doi:10.1186/1467-4866-7-9)
Supplement: Additional File 2 — Supporting interactive supplemental data for Figure 6, including machine readable MS data are given in Additional File 2.zip. To access these data, download this file and unzip the compressed archive, ensuring that the embedded directory structure is preserved. Once uncompressed, simply open IDS Figure 6.htm. JavaScript must be enabled in your web browser in order to fully access these files. These files will also be available on line via the Geochemical Transactions web site in the near future. [file 1467-4866-7-9-S2.zip › Additional File 2/Data1/MSData1/DS1MS33.jdx]

##TITLE=
##JCAMPDX=5.0
##DATA TYPE=MASS SPECTRUM
##DATA CLASS= PEAK TABLE
##SAMPLE DESCRIPTION=
##NAMES=
##CAS NAME=
##MOLFORM=
##CAS REGISTRY NO=
##MP= 
##BP= 
##MW= 
##$RETENTION INDEX=
##$CONDENSED SPECTRUM=NO
##ORIGIN=Southern Illinois University Carbondale
##OWNER=Dr Ken B. Anderson
##NPOINTS= 66
##XUNITS= m/z
##YUNITS= Intensity
##XFACTOR=1
##YFACTOR=1
##PEAK TABLE= (XY..XY)
    41          5
    42          6
    43          7
    44          3
    45          8
    50          5
    51          8
    53          9
    55          6
    58          6
    59          7
    63          9
    65         10
    73          5
    75          6
    77         16
    78          9
    79          7
    89         11
    91         18
    92          5
    95          5
   102          5
   103         15
   104          6
   105         11
   107          8
   115         13
   116          6
   117          6
   118          8
   119         15
   120          5
   121         11
   123          4
   131         19
   132          5
   133         16
   134         14
   135          9
   137          6
   145         18
   146         41
   147         15
   149          5
   150          8
   151          6
   161         15
   162         12
   163         11
   164          9
   165         16
   166          5
   175          6
   176          7
   177        100
   178         22
   179          6
   181          9
   192          5
   193         12
   194          5
   207          8
   208         99
   209         14
   222          7
##END=
